# Supplementary material for: Structure of a bacterial Rhs effector exported by the type VI secretion system
Source: PLoS Pathog. 2022 Jan 5;18(1):e1010182. doi: 10.1371/journal.ppat.1010182 (PMC8765631; doi:10.1371/journal.ppat.1010182)
Supplement: S1 Dataset — (ZIP) [file ppat.1010182.s013.zip]

Archive with 16 entries (14 files):
- S1_file/
- S1_file/img/
- S1_file/img/q.png
- S1_file/export.css
- S1_file/protein.html
- S1_file/peptides.html
- S1_file/img/cov_2.png
- S1_file/img/FDRFigure3131743580031004604.png
- S1_file/img/ScoreHistogram4629262077623001452.png
- S1_file/img/ScorePlotFigure8860971637774178472.png
- S1_file/img/ErrorPlotFigure7158942499804334216.png
- S1_file/img/FeatureRtHistogram7180665927518386389.png
- S1_file/img/FeatureMzHistogram8370668363565372825.png
- S1_file/img/DenovoFDRCurveFigure871652953567853351.png
- S1_file/img/ErrorCalibratedHistogram9122836498367187363.png
- S1_file/img/FeatureIntensityDistributionHistogram5853475060124105132.png
